# Supplementary material for: Artificial Intelligence in Surveillance, Diagnosis, Drug Discovery and Vaccine Development against COVID-19
Source: Pathogens. 2021 Aug 18;10(8):1048. doi: 10.3390/pathogens10081048 (PMC8399076; doi:10.3390/pathogens10081048)
Supplement: Supplementary file 1 [file pathogens-10-01048-s001.zip]

Archive with 1 entries (1 files):
- pathogens-1273657-supplementary.pdf
